# Supplementary material for: Reducing DNA context dependence in bacterial promoters
Source: PLoS One. 2017 Apr 19;12(4):e0176013. doi: 10.1371/journal.pone.0176013 (PMC5396932; doi:10.1371/journal.pone.0176013)
Supplement: S1 Dataset — All data underlying the findings described herein. (ZIP) [file pone.0176013.s011.zip]

Archive with 53 entries (38 files):
- datasets/
- datasets/.DS_Store
- __MACOSX/
- __MACOSX/datasets/
- __MACOSX/datasets/._.DS_Store
- datasets/Fig 1b/
- datasets/Fig 1b/J23100_spacer_distribution.m
- __MACOSX/datasets/Fig 1b/
- __MACOSX/datasets/Fig 1b/._J23100_spacer_distribution.m
- datasets/Fig 1b/J23100_spacer_screen.mat
- __MACOSX/datasets/Fig 1b/._J23100_spacer_screen.mat
- datasets/Fig 3, 4, S6, S7, S8, S9/
- datasets/Fig 3, 4, S6, S7, S8, S9/compare_combinations.m
- __MACOSX/datasets/Fig 3, 4, S6, S7, S8, S9/
- __MACOSX/datasets/Fig 3, 4, S6, S7, S8, S9/._compare_combinations.m
- datasets/Fig 3, 4, S6, S7, S8, S9/insulate_all.mat
- __MACOSX/datasets/Fig 3, 4, S6, S7, S8, S9/._insulate_all.mat
- datasets/Fig 3, 4, S6, S7, S8, S9/insulate_B.mat
- __MACOSX/datasets/Fig 3, 4, S6, S7, S8, S9/._insulate_B.mat
- datasets/Fig 3, 4, S6, S7, S8, S9/insulate_J.mat
- __MACOSX/datasets/Fig 3, 4, S6, S7, S8, S9/._insulate_J.mat
- datasets/Fig 3, 4, S6, S7, S8, S9/insulate_JB.mat
- __MACOSX/datasets/Fig 3, 4, S6, S7, S8, S9/._insulate_JB.mat
- datasets/Fig 3, 4, S6, S7, S8, S9/insulate_neutral.mat
- __MACOSX/datasets/Fig 3, 4, S6, S7, S8, S9/._insulate_neutral.mat
- datasets/Fig 3, 4, S6, S7, S8, S9/insulate_none.mat
- __MACOSX/datasets/Fig 3, 4, S6, S7, S8, S9/._insulate_none.mat
- datasets/Fig S2/
- datasets/Fig S2/.DS_Store
- __MACOSX/datasets/Fig S2/
- __MACOSX/datasets/Fig S2/._.DS_Store
- datasets/Fig S2/neutral_insulators.xlsx
- __MACOSX/datasets/Fig S2/._neutral_insulators.xlsx
- datasets/Fig S3/
- datasets/Fig S3/.DS_Store
- __MACOSX/datasets/Fig S3/
- __MACOSX/datasets/Fig S3/._.DS_Store
- datasets/Fig S3/Device_Comparison_spacer_length.xlsx
- __MACOSX/datasets/Fig S3/._Device_Comparison_spacer_length.xlsx
- datasets/Fig S4 and 1c/
- datasets/Fig S4 and 1c/.DS_Store
- __MACOSX/datasets/Fig S4 and 1c/
- __MACOSX/datasets/Fig S4 and 1c/._.DS_Store
- datasets/Fig S4 and 1c/pBAD_spacer_distribution.m
- __MACOSX/datasets/Fig S4 and 1c/._pBAD_spacer_distribution.m
- datasets/Fig S4 and 1c/pBAD_spacer_screen.mat
- __MACOSX/datasets/Fig S4 and 1c/._pBAD_spacer_screen.mat
- datasets/Fig S5 and 1d/
- datasets/Fig S5 and 1d/pTet_spacer_distribution.m
- __MACOSX/datasets/Fig S5 and 1d/
- __MACOSX/datasets/Fig S5 and 1d/._pTet_spacer_distribution.m
- datasets/Fig S5 and 1d/pTet_spacer_screen.mat
- __MACOSX/datasets/Fig S5 and 1d/._pTet_spacer_screen.mat
