# Supplementary material for: Reducing DNA context dependence in bacterial promoters
Source: PLoS One. 2017 Apr 19;12(4):e0176013. doi: 10.1371/journal.pone.0176013 (PMC5396932; doi:10.1371/journal.pone.0176013)
Supplement: S1 Dataset — All data underlying the findings described herein. (ZIP) [file pone.0176013.s011.zip › datasets/Fig 1b/J23100_spacer_distribution.m]

fprintf('Loading spacer data...\n');

load('J23100_spacer_screen.mat');
spacer_means_E = [];
for i=1:(2*96)
    spacer_means_E(end+1) = results{i}.means;
end

bin_centers = 2:0.05:6;

h = figure('PaperPosition',[1 1 6 3]);
hist(log10(spacer_means_E),bin_centers);
xlabel('log_{10} MEFL');
ylabel('Count');
xlim([2 6]);
title('Distribution of random spacer expression levels (Fusion E)');
outputfig(h,'spacer_distribution_E','plots');
