# Supplementary material for: Reducing DNA context dependence in bacterial promoters
Source: PLoS One. 2017 Apr 19;12(4):e0176013. doi: 10.1371/journal.pone.0176013 (PMC5396932; doi:10.1371/journal.pone.0176013)
Supplement: S1 Dataset — All data underlying the findings described herein. (ZIP) [file pone.0176013.s011.zip › datasets/Fig 3, 4, S6, S7, S8, S9/compare_combinations.m]

% All insulated
load('insulate_all.mat');
Ares = results;

% pBAD + J100 insulated
load('insulate_JB.mat');
JBres = results;

% J100 insulated
load('insulate_J.mat');
Jres = results;

% pBAD insulated
load('insulate_B.mat');
Bres = results;

% Uninsulated
load('insulate_none.mat');
Ures = results;

% Neutral insulators:
load('insulate_neutral.mat');
Nres = results;

Aset = zeros(24,4);
JBset = Aset; Jset = Aset; Bset = Aset; Uset = Aset; Nset = Aset;
for i=1:24,
    Aset(i,1:2) = Ares{2*i-1}.means;
    JBset(i,1:2) = JBres{2*i-1}.means;
    Jset(i,1:2) = Jres{2*i-1}.means;
    Bset(i,1:2) = Bres{2*i-1}.means;
    Uset(i,1:2) = Ures{2*i-1}.means;
    Nset(i,1:2) = Nres{2*i-1}.means;
    Aset(i,3:4) = Ares{2*i}.means;
    JBset(i,3:4) = JBres{2*i}.means;
    Jset(i,3:4) = Jres{2*i}.means;
    Bset(i,3:4) = Bres{2*i}.means;
    Uset(i,3:4) = Ures{2*i}.means;
    Nset(i,3:4) = Nres{2*i}.means;
end

h = figure('PaperPosition',[1 1 8 6]);
bar(1:24,log10([Aset(:,1), Aset(:,3), JBset(:,1), JBset(:,3), ...
    Jset(:,1), Jset(:,3), Bset(:,1), Bset(:,3), Uset(:,1), Uset(:,3), Nset(:,1), Nset(:,3)]));
xlabel('Permutation');
ylabel('log_{10} GFP MEFL');
legend('Location','NorthWest','All Insulated +','All Insulated -',...
    'Insulated J100,pBAD +','Insulated J100,pBAD -','Insulated pBAD +','Insulated pBAD -',...
    'Insulated J100 +','Insulated J100 -','Uninsulated +','Uninsulated -','Neutral Ins. +','Neutral Ins. -');
ylim([1 10]);
outputfig(h,'Compare-Green');

h = figure('PaperPosition',[1 1 8 6]);
bar(1:24,log10([Aset(:,2), Aset(:,4), JBset(:,2), JBset(:,4), ...
    Jset(:,2), Jset(:,4), Bset(:,2), Bset(:,4), Uset(:,2), Uset(:,4), Nset(:,2), Nset(:,4)]));
xlabel('Permutation');
ylabel('log_{10} RFP MEFL');
legend('Location','NorthWest','All Insulated +','All Insulated -',...
    'Insulated J100,pBAD +','Insulated J100,pBAD -','Insulated pBAD +','Insulated pBAD -',...
    'Insulated J100 +','Insulated J100 -','Uninsulated +','Uninsulated -','Neutral Ins. +','Neutral Ins. -');
ylim([1 10]);
outputfig(h,'Compare-Red');

% Greens
Afold(:,1) = Aset(:,1)./Aset(:,3);
JBfold(:,1) = JBset(:,1)./JBset(:,3);
Jfold(:,1) = Jset(:,1)./Jset(:,3);
Bfold(:,1) = Bset(:,1)./Bset(:,3);
Ufold(:,1) = Uset(:,1)./Uset(:,3);
Nfold(:,1) = Nset(:,1)./Nset(:,3);

% Reds
Afold(:,2) = Aset(:,4)./Aset(:,2);
JBfold(:,2) = JBset(:,4)./JBset(:,2);
Jfold(:,2) = Jset(:,4)./Jset(:,2);
Bfold(:,2) = Bset(:,4)./Bset(:,2);
Ufold(:,2) = Uset(:,4)./Uset(:,2);
Nfold(:,2) = Nset(:,4)./Nset(:,2);

% geomean(Afold(:)./Ufold(:))
%    5.7995
% geomean(JBfold(:)./Ufold(:))
%    4.3306
% geomean(Jfold(:)./Ufold(:))
%    2.4924
% geomean(Bfold(:)./Ufold(:))
%    1.9491
% geomean(Nfold(:)./Ufold(:))
%    1.0747

% Plot fraction at least k-fold
folds = 1:100;
Afoldfrac = zeros(numel(folds),2);
JBfoldfrac = Afoldfrac; Jfoldfrac = Afoldfrac; Bfoldfrac = Afoldfrac; Ufoldfrac = Afoldfrac; Nfoldfrac = Afoldfrac;
for i=1:numel(folds),
    for j=1:2,
        Afoldfrac(i,j) = sum(Afold(:,j)>i)/24;
        JBfoldfrac(i,j) = sum(JBfold(:,j)>i)/24;
        Jfoldfrac(i,j) = sum(Jfold(:,j)>i)/24;
        Bfoldfrac(i,j) = sum(Bfold(:,j)>i)/24;
        Ufoldfrac(i,j) = sum(Ufold(:,j)>i)/24;
        Nfoldfrac(i,j) = sum(Nfold(:,j)>i)/24;
    end
end

width = 2;
h = figure('PaperPosition',[1 1 6 4]);
semilogx(folds,Afoldfrac(:,1),'k-','LineWidth',width); hold on;
semilogx(folds,JBfoldfrac(:,1),'b-','LineWidth',width);
semilogx(folds,Jfoldfrac(:,1),'g-','LineWidth',width);
semilogx(folds,Bfoldfrac(:,1),'m-','LineWidth',width);
semilogx(folds,Nfoldfrac(:,1),'r-','LineWidth',width);
semilogx(folds,Ufoldfrac(:,1),'k--','LineWidth',width);
xlabel('Fold');
ylabel('Fraction');
title('Performance Profile: Green');
legend('Location','NorthEast','All Insulated','Insulated J100,pBAD',...
    'Insulated pBAD','Insulated J100','Neutral Insulators','Uninsulated');
ylim([-0.05 1.05]); xlim([1 50]);
outputfig(h,'Fold-Green');

h = figure('PaperPosition',[1 1 6 4]);
semilogx(folds,Afoldfrac(:,2),'k-','LineWidth',width); hold on;
semilogx(folds,JBfoldfrac(:,2),'b-','LineWidth',width);
semilogx(folds,Jfoldfrac(:,2),'g-','LineWidth',width);
semilogx(folds,Bfoldfrac(:,2),'m-','LineWidth',width);
semilogx(folds,Nfoldfrac(:,1),'r-','LineWidth',width);
semilogx(folds,Ufoldfrac(:,2),'k--','LineWidth',width);
xlabel('Fold');
ylabel('Fraction');
title('Performance Profile: Red');
legend('Location','NorthEast','All Insulated','Insulated J100,pBAD',...
    'Insulated pBAD','Insulated J100','Neutral Insulators','Uninsulated');
ylim([-0.05 1.05]); xlim([1 50]);
outputfig(h,'Fold-Red');
