# Supplementary material for: Reducing DNA context dependence in bacterial promoters
Source: PLoS One. 2017 Apr 19;12(4):e0176013. doi: 10.1371/journal.pone.0176013 (PMC5396932; doi:10.1371/journal.pone.0176013)
Supplement: S1 Dataset — All data underlying the findings described herein. (ZIP) [file pone.0176013.s011.zip › datasets/Fig S2/neutral_insulators.xlsx]

## Sheet: Sheet1
		INS-1	INS-2	INS-3	INS-4	INS-5	INS-6	INS-7	INS-8	INS-9	uninsulated
	mean	22031.3	22729.6	23150.7	14118.5	24615.4	8822.2	24260.5	14343.1	17727.8	225710
	std+	2572.45	1137.96	868.383	2164.57	1006.13	204.049	3575.05	1429.05	657.4	1109.31
	std-	2303.48	1083.7	836.987	1876.83	966.62	199.436	3115.89	1299.57	633.894	479.23
