# Supplementary material for: Reducing DNA context dependence in bacterial promoters
Source: PLoS One. 2017 Apr 19;12(4):e0176013. doi: 10.1371/journal.pone.0176013 (PMC5396932; doi:10.1371/journal.pone.0176013)
Supplement: S1 Dataset — All data underlying the findings described herein. (ZIP) [file pone.0176013.s011.zip › datasets/Fig S3/Device_Comparison_spacer_length.xlsx]

## Sheet: Device_Comparison_spacers-2
Device ID	datapoints		log10 Mean			Std.Dev. of mean (fold)
	Green	Red	Green	Red		Green	Red
Negative	86555	78430	1.7656	1.58487	38.4479	1.04935	1.00174
#NAME?	120604	178641	1.78422	3.48657	3065.96	1.06417	1.05982
#NAME?	143934	86324	4.00399	1.57868	37.9036	1.11543	1.00214
Red-Green	111384	111990	3.14891	3.07715	1194.41	2.16438	2.13204
Green-Red	100934	102640	1.85844	1.598	39.6275	1.11302	1.04063
pJ04B2Rm_AE	114979	182459	1.757	3.48128	3028.84	1.04083	1.20463					24INS-1			24ins-1 std+	24INS-1 std -	24INS-2	24ins-2 std+	24INS-2 std -
pJ04B2Rm_EF	110191	212474	1.72908	3.2704	1863.78	1.00651	1.49315				J23100	3128.2	3820.33	2505.02	346.064	311.593	194.5
pJ02B2Rm_FG	106052	203979	1.81814	3.40621	2548.07	1.01824	1.0334				J23101	1894.19	2327.65	1505.23	216.733	194.48	1397	65.1056	62.2065
pJ02B2Rm_AE	143192	85648	4.02107	1.57751	37.8013	1.11055	1.00645				J23104	2472.19	2708.7	2246.47	118.257	112.858	1577.41	286.975	242.803
pJ02B2Rm_AE	225665	92986	3.631	1.57785	37.8315	1.06301	1.00471				pTet	2694.56	3086.56	2329.16	196	182.7	1022.99	86.8	80.1
pJ04B2Rm_AE	213362	87854	3.89005	1.57699	37.7559	1.02536	1.00658	std+	std-
pINS-1	100451	203416	1.78521	3.29131	1955.73	1.01498	1.02025	39.6134	38.827
pINS-2	104476	215751	1.77003	3.15284	1421.8	1.00965	1.00411	5.8379	5.81403
pINS-3	102632	173934	1.8283	3.4953	3128.2	1.03244	1.11063					12INS-1			12INS-2	24INS-1	24INS-2	36INS-1	36INS-2
pINS-5	106712	189300	1.74638	3.43362	2714.05	1.00401	1.01134			pConst J23100	mean	1955.73			1421.8	3128.2		2714.05	2748.03
pINS-6	108430	192154	1.77372	3.43902	2748.03	1.04353	1.04399				std+	39.6134			5.8379	346.064		30.7882	120.875
pINS-7	103755	210313	1.73822	3.19178	1555.19	1.01124	1.02243	34.8798	34.1146		std-	38.827			5.81403	311.593		30.4429	115.782
pINS-8	103336	222108	1.7119	2.98934	975.751	1.00762	1.0416	40.5883	38.9674
pINS-9	101436	198401	1.74368	3.27742	1894.19	1.01302	1.11442					12INS-1			12INS-2	24INS-1	24INS-2	36INS-1	36INS-2
pINS-10	112048	180725	1.74985	3.1452	1397	1.03397	1.0466			pConst J23101	mean	1555.19			975.751	1894.19	1397	1494.11	3043.2
pINS-11	87571	180038	1.76761	3.17438	1494.11	1.03154	1.00755				std+	34.8798			40.5883	216.733	65.1056	11.2835	351.657
pINS-12	104187	187181	1.84545	3.48333	3043.2	1.03812	1.11556				std-	34.1146			38.9674	194.48	62.2065	11.199	315.23
pINS-13	86464	73795	1.8664	1.57268	37.3832	1.01334	1.00485	0.181308	0.180433
pINS-14	102731	195802	1.88323	3.42905	2685.64	1.01765	1.06524	175.224	164.492			12INS-1			12INS-2	12INS-1 std+	12INS-1 std-	12INS-2 std+	12INS-2 std-
pINS-15	104392	189585	1.85057	3.39308	2472.19	1.01809	1.04784				J23100	1955.73	2034.96	1878.08	1421.8	39.6134	38.827	5.8379	5.81403
pINS-16A	108711	168568	1.81677	3.19794	1577.41	1.02221	1.18193				J23101	1555.19	1624.95	1486.96	975.751	34.8798	34.1146	40.5883	38.9674
pINS-16B	86978	184862	1.76256	2.88027	759.053	1.01866	1.06391				J23104	37.3832	37.7458	37.0223	2685.64	0.181308	0.180433	175.224	164.492
pINS-16C	115039	176313	1.77524	3.16219	1452.74	1.01525	1.07456				pTet	1549.58	1831.02	1291.58	1896.5	140.718	129.003	155.976	144.123
pINS-17	106802	189545	1.80816	3.43514	2723.55	1.01184	1.02825
pINS-18	55803	95798	1.78747	3.35635	2271.72	1.00932	1.03899					36INS-1			36INS-2	36INS-1 std+	36INS-1 std-	36INS-2 std+	36INS-2 std-
pINS-19C	55467	92863	1.77481	3.19021	1549.58	1.02257	1.09081	140.718	129.003		J23100	2714.05	2775.63	2653.17	2748.03	30.7882	30.4429	120.875	115.782
pINS-20	57746	100296	1.7819	3.27795	1896.5	1.0194	1.08224	155.976	144.123		J23101	1494.11	1516.68	1471.71	3043.2	11.2835	11.199	351.657	315.23
pINS-21	52092	96781	1.78247	3.43049	2694.56	1.02083	1.07274				J23104	2723.55	2877.45	2573.89	2271.72	76.9458	74.8317	88.5765	85.2524
pINS-22A	48985	104628	1.75226	2.92478	840.971	1.03289	1.0504	2836.57	443.819		pTet	1122.02	2446	289.326	977.237	661.991	416.346	58.6342	55.3153
pINS-22B	50265	106580	1.76355	2.93559	862.166	1.03132	1.02442	1078.23	885.701
pINS-22C	50492	109013	1.7556	3.00987	1022.99	1.03083	1.08489					12INS-1			12INS-2	24INS-1	24INS-2	36INS-1	36INS-2
pINS-23	57637	100795	1.79363	3.45356	2841.6	1.01827	1.17175			pConst J23104	mean	37.3832			2685.64	2472.19	1577.41	2723.55	2271.72
pINS-24	0	0	NaN	NaN	#VALUE!	1.03469	1.03438	2995.1	2521.35		std+	0.181308			175.224	118.257	286.975	76.9458	88.5765
					1						std-	0.180433			164.492	112.858	242.803	74.8317	85.2524
pINS-23	111646	203507	1.94	3.05	1122.02	1.03	1.59
pINS-24	109915	175846	1.96	2.99	977.237	1.04	1.06					12INS-1			12INS-2	24INS-1	24INS-2	36INS-1	36INS-2
										pTet	mean	1549.58			1896.5	2694.56	1022.99	1122.02	977.237
											std+	140.718			155.976	196.002	86.8471	661.991	58.6342
											std-	129.003			144.123	182.712	80.0511	416.346	55.3153

## Sheet: Sheet2
							346.064		311.593
							216.733		194.48
							118.257		112.858
							196		182.7
							65.1056		62.2065
							286.975		242.803
							86.8		80.1
