# Supplementary material for: Reducing DNA context dependence in bacterial promoters
Source: PLoS One. 2017 Apr 19;12(4):e0176013. doi: 10.1371/journal.pone.0176013 (PMC5396932; doi:10.1371/journal.pone.0176013)
Supplement: S1 Dataset — All data underlying the findings described herein. (ZIP) [file pone.0176013.s011.zip › datasets/Fig S4 and 1c/pBAD_spacer_distribution.m]

fprintf('Loading spacer data...\n');

spacer_means_P = [];
spacer_means_M = [];
reference_means_P = [];
reference_means_M = [];

% exclude plate 2 C12:H12 as they were used for a different test
exclusions = [124,136,148,160,172,184];

load('pBAD_spacer_screen.mat');
for i=1:(2*96 - 8) % first the plus (starting at 5 to skip controls)
    if(find(i==exclusions,1)), 
        reference_means_P(end+1) = results{i+4}.means;
    else
        spacer_means_P(end+1) = results{i+4}.means;
    end
end
for i=1:(2*96 - 8) % first the plus (starting at 5 to skip controls)
    if(find(i==exclusions,1))
        reference_means_M(end+1) = results{i+4+(2*96 - 8)}.means;
    else
        spacer_means_M(end+1) = results{i+4+(2*96 - 8)}.means;
    end
end

spacer_inductions = spacer_means_P./spacer_means_M;
reference_inductions = reference_means_P./reference_means_M;

%fprintf('Total number of samples: %i (%.1f plates)\n',numel(spacer_means),numel(spacer_means)/96);

bin_centers = 2:0.05:6;
h = figure('PaperPosition',[1 1 6 3]);
hist(log10(spacer_means_P),bin_centers);
xlabel('log_{10} MEFL');
ylabel('Count');
xlim([2 6]);
title('Distribution of random spacer expression levels (Ara+)');
outputfig(h,'spacer_distribution_P','pBAD_plots');

bin_centers = 2:0.05:6;
h = figure('PaperPosition',[1 1 6 3]);
hist(log10(spacer_means_M),bin_centers);
xlabel('log_{10} MEFL');
ylabel('Count');
xlim([2 6]);
title('Distribution of random spacer expression levels (Ara-)');
outputfig(h,'spacer_distribution_M','pBAD_plots');

bin_centers = -1:0.05:2;
h = figure('PaperPosition',[1 1 6 3]);
hist(log10(spacer_inductions),bin_centers);
xlabel('log_{10} Fold Induction');
ylabel('Count');
xlim([-1 2]);
title('Distribution of random spacer expression levels (induction)');
outputfig(h,'spacer_inductions','pBAD_plots');
