# Supplementary material for: Reducing DNA context dependence in bacterial promoters
Source: PLoS One. 2017 Apr 19;12(4):e0176013. doi: 10.1371/journal.pone.0176013 (PMC5396932; doi:10.1371/journal.pone.0176013)
Supplement: S1 Dataset — All data underlying the findings described herein. (ZIP) [file pone.0176013.s011.zip › datasets/Fig S5 and 1d/pTet_spacer_distribution.m]

fprintf('Loading spacer data...\n');

spacer_means_P = [];
spacer_means_M = [];

load('pTet_spacer_screen.mat');
for i=1:(2*96) % first the plus (starting at 6 to skip controls)
    spacer_means_P(end+1) = results{i+5}.means;
end
for i=1:(2*96) % first the plus (starting at 6 to skip controls)
    spacer_means_M(end+1) = results{i+5+(2*96)}.means;
end

spacer_repressions = spacer_means_M./spacer_means_P;

bin_centers = 2:0.05:6;
h = figure('PaperPosition',[1 1 6 3]);
hist(log10(spacer_means_P),bin_centers);
xlabel('log_{10} MEFL');
ylabel('Count');
xlim([2 6]);
title('Distribution of random spacer expression levels (Ara+)');
outputfig(h,'spacer_distribution_P','pTet_plots');

bin_centers = 2:0.05:6;
h = figure('PaperPosition',[1 1 6 3]);
hist(log10(spacer_means_M),bin_centers);
xlabel('log_{10} MEFL');
ylabel('Count');
xlim([2 6]);
title('Distribution of random spacer expression levels (Ara-)');
outputfig(h,'spacer_distribution_M','pTet_plots');

bin_centers = -3:0.05:3;
h = figure('PaperPosition',[1 1 6 3]);
hist(log10(spacer_repressions),bin_centers);
xlabel('log_{10} Fold Repression');
ylabel('Count');
xlim([-1 2.5]);
title('Distribution of random spacer expression levels (induction)');
outputfig(h,'spacer_repressions','pTet_plots');
